# Supplementary material for: Altered zygotic gene expression caused by sperm with Tdrd6 variants disrupts early embryonic development
Source: MedComm (2020). 2025 Jan 5;6(1):e70038. doi: 10.1002/mco2.70038 (PMC11702384; doi:10.1002/mco2.70038)
Supplement: Supplementary file 2 — Supporting Information [file MCO2-6-e70038-s001.xlsx]

## Sheet: Figure  2B
MOAT test
	2PN rate(%)
	Experment1	Experment2	Experment3	Mean±SD
Normal	42.86	60	73.33	58.73±15.27465
N1010Ifs*3/N1010Ifs*3	12.5	11.11	10	11.2033±1.25261
N1010Ifs*3/N1010Ifs*3 +2.5 μM AOA	58	69	69	65.3333±6.35085
Y419C/R519del	11.7647	14.2857	14.2857	13.4454±1.455505
Y419C/R519del+2.5 μM AOA	43.75	36.3636	30	36.7045±6.88134

## Sheet: Figure  2C
MOAT test
	2-cell rate(%)
	Experment1	Experment2	Experment3	Mean±SD
Normal	42.86	60	80	60.9533±18.58834
N1010Ifs*3/N1010Ifs*3	12.5	11.11	0	7.8700±6.85096
N1010Ifs*3/N1010Ifs*3 +2.5 μM AOA	33.3333	38.4615	38.4615	36.7521±2.96077
Y419C/R519del	11.7647	14.2857	0	8.6835±7.62502
Y419C/R519del+2.5 μM AOA	31.25	36.3636	30	32.5379±3.37164

## Sheet: Figure 2E
Calcium oscillation patterns
	Fluorescence value of ROI (arbitary units)
Time(min)	Normal	N1010Ifs*3/N1010Ifs*3	Y419C/R519del	N1010Ifs*3/N1010Ifs*3 +2.5 μM AOA	Y419C/R519del+2.5 μM AOA
0.00083333	943.813	920.971	1046.52	379.565	558.472
0.33425	944.958	914.62	1044.12	359.432	533.38
0.6676	940.011	912.863	1044.34	342.11	510.001
1.00078	935.267	903.862	1045.71	329.272	492.316
1.33413	927.837	904.383	1045.82	318.955	477.331
1.66782	925.203	898.957	1043.13	307.898	462.512
2.00076	921.496	893.122	1041.73	299.843	450.801
2.33412	919.132	892.812	1039.78	292.052	440.139
2.66783	926.697	890.07	1038.73	283.808	427.911
3.00096	918.421	889.234	1035.64	277.51	418.269
3.33415	910.071	879.257	1029.91	271.083	409.356
3.66773	912.285	890.135	1032	267.52	403.19
4.00082	913.568	882.925	1027.19	263.77	396.552
4.334	911.731	881.742	1023.99	259.946	391.104
4.66768	912.535	884.545	1024.59	257.093	386.09
5.00078	915.061	884.419	1019.74	255.075	382.287
5.33422	915.049	880.922	1016.46	253.33	379.159
5.66757	916.82	869.636	1009.3	249.889	375.064
6.00077	918.498	860.556	1003.56	248.314	372.734
6.33423	915.802	864.544	1002.94	247.793	371.68
6.66785	910.366	860.677	998.789	244.995	369.294
7.0008	918.368	853.312	993.501	241.908	365.284
7.33405	1055.29	852.845	989.667	241.927	364.163
7.66772	1079.64	844.024	984.312	240.914	363.583
8.0009	1048.86	839.205	979.327	239.007	361.363
8.334	933.337	834.575	974.631	238.341	360.193
8.66768	932.975	831.421	972.346	237.133	359.277
9.00079	921.402	829.405	968.966	234.897	356.43
9.33423	920.192	829.283	964.853	234.588	357.411
9.66767	925.038	824.324	960.108	411.374	590.197
10.0008	923.358	822.544	957.53	379.565	558.472
10.3342	928.027	819.787	953.686	359.432	533.38
10.6679	915.451	810.072	948.331	342.11	510.001
11.0007	906.924	802.85	945.01	329.272	492.316
11.3341	900.098	792.202	937.458	318.955	477.331
11.6677	894.684	788.032	935.302	307.898	462.512
12.0009	891.367	785.493	932.608	299.843	450.801
12.334	886.727	774.156	926.817	292.052	440.139
12.6677	882.055	773.239	924.94	283.808	427.911
13.0009	875.447	773.338	924.857	277.51	418.269
13.3342	875.696	772.709	921.786	271.083	409.356
13.6677	871.33	769.991	919.441	267.52	403.19
14.0008	873.181	766.493	915.443	263.77	396.552
14.3343	873.259	760.916	910.653	259.946	391.104
14.6678	867.279	756.969	906.923	257.093	386.09
15.0007	872.663	750.366	902.687	255.075	382.287
15.3341	864.127	750.537	900.299	253.33	379.159
15.6678	863.527	745.851	897.563	249.889	375.064
16.0009	869.715	738.347	892.936	248.314	372.734
16.3341	871.697	735.42	889.546	247.793	371.68
16.6677	863.583	728.822	886.029	244.995	369.294
17.0009	857.238	728.834	884.007	241.908	365.284
17.334	864.488	729.291	881.439	241.927	364.163
17.6677	870.035	720.809	876.332	240.914	363.583
18.0009	864.815	718.865	873.834	239.007	361.363
18.3342	865.903	717.951	872.184	238.341	360.193
18.6676	871.695	716.391	868.949	237.133	359.277
19.0008	872.092	714.898	866.985	234.897	356.43
19.3341	876.4	712.031	864.196	234.588	357.411
19.6678	970.877	711.363	860.786
20.0007	1003.65	705.181	855.897
20.3341	983.687	702.585	852.85
20.6678	900.56	697.457	849.204
21.0009	888.355	693.629	845.408
21.3341	878.615	689.676	842.085
21.6678	874.208	686.322	840.257
22.0008	860.679	685.065	837.114
22.3343	854.535	683.508	835.165
22.6676	842.976	680.943	831.725
23.0008	839.976	676.86	826.325
23.3341	836.29	673.299	823.633
23.6678	831.661	668.323	822.152
24.0007	831.631	673.103	820.883
24.3341	828.909	669.925	817.974
24.6678	825.182	666.67	814.309
25.0009	826.616	661.542	811.586
25.3341	825.567	658.56	806.73
25.6677	829.278	655.267	804.939
26.0008	826.042	653.186	802.035
26.3342	825.464	648.74	799.843
26.6677	824.89	647.315	795.348
27.0008		642.836	793.533
27.3342		639.435	791.172
27.6676		639.207	787.321
28.0008		635.585	785.635
28.3342		633.611	782.925
28.6678		629.987	779.614
29.0008		628.71	777.939
29.334		625.976	774.065
29.6677		623.239	772.847

## Sheet: Figure  3A
Litters
	Litters
	Experment1	Experment2	Experment3	Experment4	Experment5	Mean±SD
WT	8	9	7	8	6	7.6±1.14018
WT/N1015Tfs*3	6	10	7	11	9	8.6±2.07364
N1015Tfs*3/N1015Tfs*3	0	0	0	0	0	0±0
Tdrd6 +/-	9	6	10	6	11	8.4±2.30217
Tdrd6 -/-	0	0	0	0	0	0±0

## Sheet: Figure  3C
Testis weight/ Body weight
	Testis weight/ Body weight
	Experment1	Experment2	Experment3	Mean±SD
WT	0.788703	0.88945	0.939189	0.8724±0.07667
N1015Tfs*3/N1015Tfs*3	0.386787	0.56861	0.514815	0.4901±0.09340
Tdrd6 -/-	0.569469	0.596	0.39249	0.5193±0.11064

## Sheet: Figure  4B-F
AOA rescue
	2PN rate(%)
	Experment1	Experment2	Experment3	Mean±SD
WT	80	80	94.12	84.7067±8.15219
N1015Tfs*3/N1015Tfs*3	23.53	16.67	9.09	16.43±7.22299
N1015Tfs*3/N1015Tfs*3+1.0 μM AOA	50	75	73.68	66.2267±14.06820
N1015Tfs*3/N1015Tfs*3+2.5 μM AOA	69.23	77.27	66.67	71.0567±5.53105
N1015Tfs*3/N1015Tfs*3+10.0 μM AOA	75	80	50	68.3333±16.07275
Tdrd6 -/-	14.29	10	12.5	12.2633±2.15477
Tdrd6 -/-+1.0 μM AOA	90	50	80	73.3333±20.81666
Tdrd6 -/-+2.5 μM AOA	90	83.33	66.67	80±12.01619
Tdrd6 -/-+10.0 μM AOA	100	75	66.67	80.5567±17.34588
	2-cell rate(%)
	Experment1	Experment2	Experment3	Mean±SD
WT	100	100	100	100±0
N1015Tfs*3/N1015Tfs*3	75	50	50	58.3333±14.43376
N1015Tfs*3/N1015Tfs*3+1.0 μM AOA	33.33	83.33	21.43	46.03±32.84616
N1015Tfs*3/N1015Tfs*3+2.5 μM AOA	77.78	47.06	50	58.28±16.95135
N1015Tfs*3/N1015Tfs*3+10.0 μM AOA	83.33	25	40	49.4433±30.28993
Tdrd6 -/-	0	100	100	66.6667±57.73503
Tdrd6 -/-+1.0 μM AOA	44.44	100	25	56.48±38.92263
Tdrd6 -/-+2.5 μM AOA	77.78	60	33.33	57.0367±22.37268
Tdrd6 -/-+10.0 μM AOA	20	83.33	0	34.4433±43.50206
	4-cell rate(%)
	Experment1	Experment2	Experment3	Mean±SD
WT	100	100	93.75	97.9167±3.60844
N1015Tfs*3/N1015Tfs*3	0	0	0	0±0
N1015Tfs*3/N1015Tfs*3+1.0 μM AOA	33.33	33.33	0	22.22±19.24308
N1015Tfs*3/N1015Tfs*3+2.5 μM AOA	44.44	11.76	12.5	22.9±18.65786
N1015Tfs*3/N1015Tfs*3+10.0 μM AOA	33.33	25	0	19.4433±17.345882
Tdrd6 -/-	0	0	0	0±0
Tdrd6 -/-+1.0 μM AOA	11.11	0	25	12.0367±12.52573
Tdrd6 -/-+2.5 μM AOA	55.56	20	33.33	36.2967±17.96467
Tdrd6 -/-+10.0 μM AOA	20	0	0	6.6667±11.54701
	Morula rate(%)
	Experment1	Experment2	Experment3	Mean±SD
WT	100	100	93.75	97.9167±3.60844
N1015Tfs*3/N1015Tfs*3	0	0	0	0±0
N1015Tfs*3/N1015Tfs*3+1.0 μM AOA	0	0	0	0±0
N1015Tfs*3/N1015Tfs*3+2.5 μM AOA	22.22	11.76	12.5	15.4933±5.83720
N1015Tfs*3/N1015Tfs*3+10.0 μM AOA	0	0	0	0±0
Tdrd6 -/-	0	0	0	0±0
Tdrd6 -/-+1.0 μM AOA	0	0	0	0±0
Tdrd6 -/-+2.5 μM AOA	55.56	20	33.33	36.2967±17.96467
Tdrd6 -/-+10.0 μM AOA	0	0	0	0±0
	Blastocyst rate(%)
	Experment1	Experment2	Experment3	Mean±SD
WT	75	75	81.25	77.0833±3.60844
N1015Tfs*3/N1015Tfs*3	0	0	0	0±0
N1015Tfs*3/N1015Tfs*3+1.0 μM AOA	0	0	0	0±0
N1015Tfs*3/N1015Tfs*3+2.5 μM AOA	22.22	11.76	12.5	15.4933±5.83720
N1015Tfs*3/N1015Tfs*3+10.0 μM AOA	0	0	0	0±0
Tdrd6 -/-	0	0	0	0±0
Tdrd6 -/-+1.0 μM AOA	0	0	0	0±0
Tdrd6 -/-+2.5 μM AOA	55.56	20	33.33	32.5900±12.23679
Tdrd6 -/-+10.0 μM AOA	0	0	0	0±0

## Sheet: Figure  5A
Calcium oscillation patterns
	Fluorescence value of ROI (arbitary units)
Time(min)	WT	Tdrd6 -/-	Tdrd6 -/-+1.0 μM AOA	Tdrd6 -/-+2.5 μM AOA	Tdrd6 -/-+10.0 μM AOA	N1015Tfs*3/N1015Tfs*3	N1015Tfs*3/N1015Tfs*3+1.0 μM AOA	N1015Tfs*3/N1015Tfs*3+2.5 μM AOA	N1015Tfs*3/N1015Tfs*3+10.0 μM AOA
0.00083333	1381.06	1600.7	649.779	834.936	237.59	1868.18	2355.87	3016.46	2674.36
0.33425	1374.54	1591.82	656.982	820.358	242.271	1820.86	2345.53	3003.48	2648.55
0.6676	1370.66	1585.46	663.731	811.369	245.474	1787.31	2334.17	2988.8	2629.78
1.00078	1364.66	1577.69	668.638	804.831	248.569	1753.62	2332.81	2988.6	2622.76
1.33413	1364.4	1572.65	672.967	799.364	250.264	1726.97	2313.29	2968.83	2599.34
1.66782	1353.99	1569.26	676.766	791.162	251.709	1696.64	2300.4	2959.52	2582.88
2.00076	1348.21	1564.69	677.591	785.738	252.915	1679.38	2297.27	2952.17	2574.01
2.33412	1343.87	1559.99	678.118	779.777	253.536	1663.29	2290.71	2954.27	2571.6
2.66783	1349.63	1549.26	679.26	775.64	254.54	1653.24	2273.07	2936.9	2550.99
3.00096	1517.39	1549.23	679.954	773.396	255.084	1636.15	2263.33	2927.58	2536.66
3.33415	1583.43	1544.97	679.499	769.619	256.306	1621.38	2257.37	2920.85	2526.8
3.66773	1595.93	1543.9	679.829	766.494	256.459	1605.08	2247.56	2912.65	2518.22
4.00082	1572.18	1529.71	677.366	762.149	257.323	1594.48	2244.33	2911.4	2514.44
4.334	1494.22	1532.33	678.23	759.02	256.995	1584.92	2231.92	2902.86	2502.3
4.66768	1378.33	1527.09	675.903	754.977	256.472	1574.47	2226.04	2901.22	2495.3
5.00078	1365.96	1520.39	674.798	751.626	257.929	1564.96	2219.87	2899.73	2490.87
5.33422	1345.86	1521.2	673.473	748.271	257.805	1553.47	2213.93	2898.04	2487.11
5.66757	1344.87	1512.95	673.142	743.577	257.087	1545.88	2208.96	2899.21	2481.98
6.00077	1333.03	1517.17	672.017	739.145	256.59	1537.99	2208.2	2903.75	2482.55
6.33423	1329.9	1510.55	673.449	735.967	257.001	1534.23	2199.26	2898.32	2474.99
6.66785	1325.24	1504.27	671.583	731.425	256.393	1522.52	2200.03	2904.27	2474.86
7.0008	1320	1501.02	670.782	729.531	257.335	1517.88	2192.21	2894.62	2464.41
7.33405	1318.37	1494.85	669.097	727.015	255.549	1510.65	2192.81	2898.46	2469.43
7.66772	1312.61	1490.93	670.101	721.01	256.129	1498.86	2187.74	2897.17	2468.76
8.0009	1314.99	1490.96	669.831	714.454	255.952	1494.75	2182.9	2895.61	2460.73
8.334	1312.04	1487.49	669.545	713.311	256.08	1505.86	2183.33	2900.88	2458.64
8.66768	1304.41	1483.43	669.062	710.892	255.616	1493.56	2178.2	2896.02	2452.74
9.00079	1301.29	1478.92	668.046	708.393	256.269	1484.41	2176.24	2900.01	2448.14
9.33423	1296.82	1475.35	665.035	706.408	256.646	1475.58	2177.92	2904.25	2447.24
9.66767	1301.63	1470.82	666.634	702.929	256.524	1475.79	2169.04	2898.59	2439.89
10.0008	1295.84	1468.42	704.422	1013.12	658.348	1463.84	2256.13	3150.88	3010.68
10.3342	1290.74	1467.49	684.743	998.556	659.528	1464.14	2242.91	3143.21	3000.14
10.6679	1287.97	1464.33	669.321	978.976	661.313	1458.51	2230.49	3136.49	2992.6
11.0007	1286.83	1457.33	653.337	958.446	660.8	1457.47	2221.54	3127.85	2990.13
11.3341	1282.29	1457.58	639.2	935.709	658.942	1451.67	2204.95	3116.55	2977.42
11.6677	1277.74	1454.03	626.221	910.602	658.35	1443.58	2191.55	3106.16	2973.58
12.0009	1274.06	1447.69	615.608	884.051	656.585	1438.27	2189.86	3107.57	2973.92
12.334	1268.7	1448.93	605.621	855.978	654.79	1432.45	2184.78	3098.05	2972.21
12.6677	1269.03	1442.18	596.107	825.238	653.031	1427.39	2179.29	3097.95	2971.79
13.0009	1272.74	1439.8	587.19	793.015	650.71	1424.28	2176.01	3095.27	2964.59
13.3342	1277.3	1436.87	580.209	759.968	648.425	1419.38	2163.26	3089.97	2957.19
13.6677	1275.14	1432.28	573.217	727.727	645.084	1411.38	2168.09	3093.85	2966.17
14.0008	1272.3	1431.37	568.261	695.692	642.566	1404.82	2163.6	3082.59	2963.64
14.3343	1266.57	1425.16	563.124	667.29	640.053	1399.78	2155.19	3068.9	2955.69
14.6678	1269.47	1425.17	558.021	641.895	636.123	1393.04	2149.36	3059.09	2950.08
15.0007	1267.89	1422.94	552.819	619.666	633.906	1393.28	2143.01	3048.73	2942.61
15.3341	1265.65	1418.87	547.394	599.235	629.477	1382.82	2128.13	3033.54	2930.66
15.6678	1264.31	1418.15	543.699	583.087	627.199	1380.77	2119.82	3023.57	2923.56
16.0009	1258.35	1412.02	538.199	568.665	623.781	1376.55	2116.83	3019.75	2922.2
16.3341	1261.67	1409.09	533.753	555.254	620.42	1374.18	2110.45	3007.99	2913.97
16.6677	1264.44	1404.35	529.558	543.641	616.557	1367.03	2097.54	2997.92	2904.16
17.0009	1417.58	1401.15	527.142	533.417	612.462	1363.11	2089.84	2983.66	2902.91
17.334	1456.61	1398.99	523.754	524.646	607.975	1364.57	2080.48	2970.06	2890.25
17.6677	1459.06	1396.72	519.359	515.882	602.695	1357.38	2073.23	2956.92	2880.72
18.0009	1444.97	1391.08	516.335	508.58	599.027	1351.33	2061.48	2949.07	2873.09
18.3342	1301.37	1393.52	513.207	501.626	595.958	1349.91	2054.72	2936.3	2866.24
18.6676	1288.36	1392.86	509.846	495.565	589.909	1347.84	2050.01	2929.12	2861.47
19.0008	1277.55	1385.86	506.627	490.705	585.83	1340.63	2037.11	2917.97	2851.68
19.3341	1270.61	1381.41	503.151	485.271	580.41	1340.05	2032.6	2906.25	2843.71
19.6678	1264.08	1380.13	502.076	480.644	575.1	1339.07	2021.77	2894.9	2835.46
20.0007	1260.58	1379.42				1324.87	2015.69	2886.98	2829.16
20.3341	1255.77	1373.75				1318.85	2009.4	2874.24	2818.77
20.6678	1251.65	1368.61				1326.48	2003.69	2865.82	2815.33
21.0009	1246.33	1369.95				1327.19	1992.67	2849.55	2801.15
21.3341	1242.59	1366.19				1320.93	1984.9	2838.13	2791.58
21.6678	1234.81	1366.86				1320.97	1978.13	2835.72	2788.04
22.0008	1236.62	1361.41				1314.52	1980.29	2834.08	2789.84
22.3343	1231.71	1360.98				1308.66	1963.82	2814.26	2772.57
22.6676	1233.98	1356.23				1314.12	1960.53	2815.82	2774.54
23.0008	1227.97	1354.44				1309.39	1951.43	2801.72	2760.51
23.3341	1225.36	1347.13				1306.92	1947.84	2797.95	2752.9
23.6678	1224.48	1344.63				1304.56	1945.9	2792.53	2753.46
24.0007	1222.35	1343.89				1298.54	1937.86	2787.3	2749.34
24.3341	1214.77	1341.98				1292.94	1928.77	2781.02	2741.08
24.6678	1210.91	1337.6				1291.42	1921.64	2769.9	2730.87
25.0009	1207.82	1337.21				1288.88	1916.01	2766.03	2726.88
25.3341	1206.9	1332.38				1284.91	1915.11	2763.93	2729.3
25.6677	1204.45	1332.45				1281.47	1905.14	2750.88	2714.92
26.0008	1206.49	1329.38				1280.61	1909.31	2753.63	2718.17
26.3342	1205.82	1328.49				1276.54	1894.44	2737.91	2705.2
26.6677	1202.89	1322				1270.03	1892.92	2734.9	2701.82
27.0008	1201.95	1319.94				1271.36	1891.54	2730.41	2697.66
27.3342	1197.43	1319.9				1268.15	1880.44	2718.57	2690.9
27.6676	1194.5	1317.91				1261.92	1877.02	2716.74	2687.7
28.0008	1197.08	1311.79				1260.85	1868.48	2709.83	2681.33
28.3342	1196.54	1312.34				1253.71	1864.95	2710.95	2679.57
28.6678	1195.86	1310.49				1254.84	1863.59	2706.77	2678.6
29.0008	1191.81	1306.61				1247.25	1856.13	2696.57	2668.48
29.334	1187.18	1304.89				1247.89	1850.45	2690.61	2665.84
29.6677	1193.08	1301.36				1247.74	1844.9	2687.62	2662.08

## Sheet: Figure  5B
Spike rise
	Fluorescence value of ROI (arbitary units)
	WT	N1015Tfs*3/N1015Tfs*3	N1015Tfs*3/N1015Tfs*3+1.0 μM AOA	N1015Tfs*3/N1015Tfs*3+2.5 μM AOA	N1015Tfs*3/N1015Tfs*3+10.0 μM AOA	Tdrd6 -/-	Tdrd6 -/-+1.0 μM AOA	Tdrd6 -/-+2.5 μM AOA	Tdrd6 -/-+10.0 μM AOA
	220.46	0	55.6541	252.285	402.992	0	32.967	107.634	475.328
	336.464	0	87.0844	308.65	651.119	0	28.641	297.065	401.824
	242.1	0	43.2933	155.345	570.792	0	37.787	345.724	329.808
	486.453	0	37.9851	126.591	668.095	0		110.073
	106.537	0	52.8284		534.702	0		310.196
	220.86	0			524.506	0		97.1877
	333.34	0			547.566	0
	213.1	0				0
	197.92	0				0
	211.275	0				0
	304.105	0				0
	141.395	0				0
	88.98	0				0
	73.48	0				0
Mean±SD	226.8906±111.83908	0±0	55.3691±19.10776	210.7176±84.58157	557.1104±88.27141	0±0	33.1317±4.57522	211.3133±117.66140	402.3199±72.76139

## Sheet: Figure  6C
Top 15 GO terms
goTerm	Term	Count	GeneRatio	Pvalue	Genes
GO:0043169	cation binding	256	0.230423	1.76912e-09	PANK4, ZFP964, PRSS1, SPARC, CERK, HDAC10, CALML3, IKZF3, GM4924, ZFYVE26, SPATA21, DPF1, DZIP1L, RPL37, ZFP960, HABP2, PRKCG, ENDOG, PRKCB, ZFP735, PRKCD, EBF1, ZFP738, OVOL1, RUFY3, A630089N07RIK, NHLRC1, LAP3, ZFP970, FREM2, ENPEP, TBC1D9B, MAOA, CFI, UMOD, ZC3HAV1, CYP2B9, ADH1, ZFP182, ZSCAN10, HIVEP3, ZFP512, GSTM1, ZFP758, ZFP637, GM19965, SETDB2, TREX2, TYR, ACER1, EXT2, MEX3B, ZBTB6, GRI…
GO:0046872	metal ion binding	249	0.224122	5.78498e-09	PANK4, ZFP964, PRSS1, SPARC, CERK, HDAC10, CALML3, IKZF3, GM4924, ZFYVE26, SPATA21, DPF1, DZIP1L, RPL37, ZFP960, HABP2, PRKCG, ENDOG, PRKCB, ZFP735, PRKCD, EBF1, ZFP738, OVOL1, RUFY3, A630089N07RIK, NHLRC1, LAP3, ZFP970, FREM2, ENPEP, TBC1D9B, CFI, UMOD, ZC3HAV1, CYP2B9, ADH1, ZFP182, ZSCAN10, HIVEP3, ZFP512, GSTM1, ZFP758, ZFP637, GM19965, SETDB2, TREX2, TYR, ACER1, EXT2, MEX3B, ZBTB6, ADI1, TRI…
GO:0043167	ion binding	346	0.311431	2.04851e-08	PANK4, ZFP964, PRSS1, SPARC, CERK, HDAC10, GM42715, DNHD1, CALML3, IKZF3, GM4924, ZFYVE26, SPATA21, OPHN1, DPF1, DZIP1L, RPL37, PTGDS, ZFP960, EPHB4, HABP2, PRKCG, ENDOG, GBP9, PRKCB, ZFP735, PRKCD, RECQL, EBF1, ZFP738, OVOL1, CNBD2, DYNC1LI2, PRKAR1B, BIN1, TEP1, RUFY3, RUBCNL, A630089N07RIK, NHLRC1, LAP3, ZFP970, FREM2, ENPEP, TBC1D9B, FICD, CFH, MAOA, CFI, UMOD, ZC3HAV1, CYP2B9, TRP53RKA, ADH1…
GO:0001012	RNA polymerase II regulatory region DNA binding	96	0.0864086	2.76617e-06	ZFP964, ZFP445, ZFP566, FOXI1, SCX, IKZF3, ZFP119A, GLI2, GM4924, SPIC, HOXA9, MECOM, AW822073, FEZF2, ZFP960, FEZF1, GM28168, SOX4, KDM6A, KLF10, ZFP934, BSX, ZFP735, ZFP536, EBF1, ZFP738, B020011L13RIK, OVOL1, GM29106, CREB3, RFX8, ZFP780B, ZFP41, PAX8, NFX1, SUB1, RARB, A630089N07RIK, LMX1B, ZFP454, CLOCK, ZFP970, HMX1, ZFP788, ZFP667, CEBPA, ZFP467, ZFP940, AU041133, ZFP345, ZFP946, ZFP945, Z…
GO:0000977	RNA polymerase II regulatory region sequence-specific DNA binding	96	0.0864086	2.76617e-06	ZFP964, ZFP445, ZFP566, FOXI1, SCX, IKZF3, ZFP119A, GLI2, GM4924, SPIC, HOXA9, MECOM, AW822073, FEZF2, ZFP960, FEZF1, GM28168, SOX4, KDM6A, KLF10, ZFP934, BSX, ZFP735, ZFP536, EBF1, ZFP738, B020011L13RIK, OVOL1, GM29106, CREB3, RFX8, ZFP780B, ZFP41, PAX8, NFX1, SUB1, RARB, A630089N07RIK, LMX1B, ZFP454, CLOCK, ZFP970, HMX1, ZFP788, ZFP667, CEBPA, ZFP467, ZFP940, AU041133, ZFP345, ZFP946, ZFP945, Z…
GO:0000981	RNA polymerase II transcription factor activity, sequence-specific DNA binding	93	0.0837084	4.08111e-06	ZFP964, ZFP445, ZFP566, FOXI1, SCX, IKZF3, ZFP119A, GLI2, GM4924, SPIC, HOXA9, MECOM, AW822073, FEZF2, ZFP960, FEZF1, GM28168, SOX4, KLF10, ZFP934, BSX, ZFP735, ZFP536, EBF1, ZFP738, B020011L13RIK, OVOL1, GM29106, CREB3, RFX8, ZFP780B, ZFP41, PAX8, NFX1, RARB, A630089N07RIK, LMX1B, ZFP454, CLOCK, ZFP970, HMX1, ZFP788, CEBPA, ZFP467, ZFP940, AU041133, ZFP345, ZFP946, ZFP945, ZFP943, DBX2, ZFP708, …
GO:0001071	nucleic acid binding transcription factor activity	95	0.0855086	8.7565e-06	ZFP964, ZFP445, ZFP566, FOXI1, SCX, IKZF3, ZFP119A, GLI2, GM4924, SPIC, HOXA9, MECOM, AW822073, FEZF2, ZFP960, FEZF1, GM28168, SOX4, KLF10, ZFP934, BSX, ZFP735, ZFP536, EBF1, ZFP738, B020011L13RIK, OVOL1, GM29106, CREB3, RFX8, ZFP780B, ZFP41, PAX8, NFX1, RARB, A630089N07RIK, LMX1B, ZFP454, CLOCK, ZFP970, AHDC1, HMX1, ZFP788, ZFP667, CEBPA, ZFP467, ZFP940, AU041133, ZFP345, ZFP946, ZFP945, ZFP943,…
GO:0003700	transcription factor activity, sequence-specific DNA binding	95	0.0855086	8.7565e-06	ZFP964, ZFP445, ZFP566, FOXI1, SCX, IKZF3, ZFP119A, GLI2, GM4924, SPIC, HOXA9, MECOM, AW822073, FEZF2, ZFP960, FEZF1, GM28168, SOX4, KLF10, ZFP934, BSX, ZFP735, ZFP536, EBF1, ZFP738, B020011L13RIK, OVOL1, GM29106, CREB3, RFX8, ZFP780B, ZFP41, PAX8, NFX1, RARB, A630089N07RIK, LMX1B, ZFP454, CLOCK, ZFP970, AHDC1, HMX1, ZFP788, ZFP667, CEBPA, ZFP467, ZFP940, AU041133, ZFP345, ZFP946, ZFP945, ZFP943,…
GO:0009887	animal organ morphogenesis	80	0.0720072	3.204e-05	DYNC2I1, PTPRQ, ELN, TREH, FOXI1, SCX, LAMC2, LIPA, GLI2, RPGR, FGF5, SMPD3, NPPC, HOXA9, MECOM, HYAL2, EPHB4, SOX4, KDM6A, DACT1, WLS, DSP, WNT5B, DNAAF1, ATG9B, BSX, TPM1, ASH1L, EDAR, PRKAR1B, PAX8, ADAM15, MMP16, TRAF6, RARB, ROR2, CRYAA, OBSL1, AHDC1, MYH6, NOTCH1, INTU, CFH, MAGED1, HPN, TMEM59L, WNT8A, TACSTD2, HTT, STC1, GLG1, MTHFD1L, CBS, DVL1, CDH23, NPHP3, PPARGC1B, NTRK2, PLEKHA1, AT…
GO:0000975	regulatory region DNA binding	97	0.0873087	3.44748e-05	ZFP964, ZFP566, ZFP445, FOXI1, SCX, IKZF3, ZFP119A, GLI2, GM4924, SPIC, HOXA9, MECOM, AW822073, FEZF2, ZFP960, FEZF1, GM28168, SOX4, KDM6A, KLF10, ZFP934, BSX, ZFP735, ZFP536, EBF1, ZFP738, B020011L13RIK, OVOL1, GM29106, CREB3, RFX8, ZFP780B, PAX8, ZFP41, NFX1, SUB1, RARB, A630089N07RIK, LMX1B, ZFP454, ZFP970, CLOCK, HMX1, ZFP788, ZFP667, CEBPA, ZFP467, ZFP940, AU041133, ZFP345, ZFP946, ZFP945, Z…
GO:0044212	transcription regulatory region DNA binding	97	0.0873087	3.44748e-05	ZFP964, ZFP566, ZFP445, FOXI1, SCX, IKZF3, ZFP119A, GLI2, GM4924, SPIC, HOXA9, MECOM, AW822073, FEZF2, ZFP960, FEZF1, GM28168, SOX4, KDM6A, KLF10, ZFP934, BSX, ZFP735, ZFP536, EBF1, ZFP738, B020011L13RIK, OVOL1, GM29106, CREB3, RFX8, ZFP780B, PAX8, ZFP41, NFX1, SUB1, RARB, A630089N07RIK, LMX1B, ZFP454, ZFP970, CLOCK, HMX1, ZFP788, ZFP667, CEBPA, ZFP467, ZFP940, AU041133, ZFP345, ZFP946, ZFP945, Z…
GO:0001067	regulatory region nucleic acid binding	97	0.0873087	3.95876e-05	ZFP964, ZFP566, ZFP445, FOXI1, SCX, IKZF3, ZFP119A, GLI2, GM4924, SPIC, HOXA9, MECOM, AW822073, FEZF2, ZFP960, FEZF1, GM28168, SOX4, KDM6A, KLF10, ZFP934, BSX, ZFP735, ZFP536, EBF1, ZFP738, B020011L13RIK, OVOL1, GM29106, CREB3, RFX8, ZFP780B, PAX8, ZFP41, NFX1, SUB1, RARB, A630089N07RIK, LMX1B, ZFP454, ZFP970, CLOCK, HMX1, ZFP788, ZFP667, CEBPA, ZFP467, ZFP940, AU041133, ZFP345, ZFP946, ZFP945, Z…
GO:0000976	transcription regulatory region sequence-specific DNA binding	96	0.0864086	4.61414e-05	ZFP964, ZFP445, ZFP566, FOXI1, SCX, IKZF3, ZFP119A, GLI2, GM4924, SPIC, HOXA9, MECOM, AW822073, FEZF2, ZFP960, FEZF1, GM28168, SOX4, KDM6A, KLF10, ZFP934, BSX, ZFP735, ZFP536, EBF1, ZFP738, B020011L13RIK, OVOL1, GM29106, CREB3, RFX8, ZFP780B, ZFP41, PAX8, NFX1, SUB1, RARB, A630089N07RIK, LMX1B, ZFP454, CLOCK, ZFP970, HMX1, ZFP788, ZFP667, CEBPA, ZFP467, ZFP940, AU041133, ZFP345, ZFP946, ZFP945, Z…
GO:0000978	RNA polymerase II core promoter proximal region sequence-specific DNA binding	79	0.0711071	5.06588e-05	ZFP445, FOXI1, SCX, IKZF3, GLI2, SPIC, HOXA9, MECOM, FEZF2, ZFP960, FEZF1, SOX4, KDM6A, KLF10, ZFP934, BSX, ZFP735, ZFP536, EBF1, ZFP738, B020011L13RIK, OVOL1, GM29106, CREB3, RFX8, ZFP780B, PAX8, SUB1, RARB, ZFP454, CLOCK, ZFP970, ZFP788, ZFP667, CEBPA, ZFP467, ZFP940, ZFP345, ZFP946, ZFP945, ZFP943, ZFP708, OBOX3, ZBTB2, ZKSCAN7, ZFP182, ZFP54, ZSCAN10, STAT4, ZFP141, HIVEP3, ZFP382, ZFP260, ZF…
GO:1990837	sequence-specific double-stranded DNA binding	98	0.0882088	8.28181e-05	ZFP964, ZFP566, ZFP445, FOXI1, SCX, IKZF3, ZFP119A, GM4924, SPIC, HOXA9, DPF1, ZFP960, SOX4, BSX, ZFP735, EBF1, ZFP738, OVOL1, GM29106, RFX8, ZFP41, SUB1, A630089N07RIK, LMX1B, ZFP454, ZFP970, CLOCK, ZFP467, ZFP345, ZBTB2, ZFP182, ZKSCAN7, ZFP54, ZSCAN10, HIVEP3, ZKSCAN1, ZFP235, HELT, ZFP758, ZFP637, GM19965, MAFB, ZBTB6, ZFP62, TLX1, SNAI2, LHX6, ZFP110, GLI2, MECOM, AW822073, FEZF2, FEZF1, GM2…

## Sheet: Figure  6D
Bubble map
WT vs. KO
Gene	WT1	WT2	WT3	mean of WT	KO1	KO2	KO3	mean of KO	log2fc
Mlh3	0.113151	0.280416	0.274562	0.22271	0	0	0	0	6.15382
Camkk2	0.311359	0.0435447	0.341712	0.232205	0.00309037	0	0.0119128	0.00500106	4.89249
Nlrp5	70.686	67.1681	100.512	79.4554	121.219	156.25	118.677	132.049	0.770479
Mos	11.6627	14.8602	7.8367	11.4532	4.59252	1.97808	3.59029	3.38696	1.7607
Tle6	183.802	115.316	117.43	138.849	112.487	80.0483	64.4015	85.6456	0.675246
Ooep	98.0876	151.421	100.774	116.761	45.756	96.2323	78.314	73.4341	0.680639
Khdc3	18.1376	18.7073	15.3506	17.3985	7.90433	11.4901	12.2878	10.5607	0.714879
Prkcg	0	0	0	0	0	0	0.340001	0.113334	1.9359
Prkcb	0.371323	0.282272	0.235338	0.296311	0	0.0759629	0.234001	0.103321	1.02716
Rad21	4.52666	1.8587	4.15466	3.51334	5.37706	5.44494	7.16795	5.99665	0.885176
Npm2	152.666	291.666	192.627	212.319	126.261	189.711	147.75	154.574	0.400433
Ube2a	12.9667	31.7628	37.2515	27.327	24.3827	44.6763	54.2877	41.1156	0.673429
Dppa3	3445.78	4742.52	3653.06	3947.12	3401.99	3280.02	3233.71	3305.24	0.216943
Hoxa10	0	0	0.179161	0.0597205	0	0	0	0	1.58881
Tgfb1	0	0	0	0	0	0.00782209	0	0.00260736	2.20309
Rad51	28.2415	32.1473	41.127	33.8386	33.301	41.7436	44.3233	39.7893	0.26593
Zfp36l2	0.500017	1.70531	0.925702	1.04368	0.729699	0.409824	0.424051	0.521191	0.842492
Ccnt2	6.99094	5.21393	7.75816	6.65435	9.48202	7.39385	7.57415	8.15001	0.327888
Padi6	249.151	195.517	216.712	220.46	162.267	225.469	184.571	190.769	0.189663
Chaf1a	6.52803	6.94727	8.10164	7.19231	6.55292	9.21719	9.73792	8.50268	0.251342
Pabpn1l	208.61	273.959	181.499	221.356	63.1282	203.7	180.432	149.087	0.694856
Zar1	469.316	276.922	171.734	305.991	290.253	82.7889	131.713	168.252	0.91408
Nlrp2	13.1111	11.0295	10.6381	11.5929	13.396	12.7111	14.5678	13.5583	0.254587
Prmt5	10.914	7.15788	6.40692	8.15961	8.55196	9.41064	11.1845	9.71571	0.307071
Hsf1	32.8711	29.6079	33.1993	31.8927	37.5405	28.9584	36.9518	34.4836	0.129825
Kpna6	2.68394	4.20819	5.88954	4.26056	3.70801	5.52963	5.45529	4.89765	0.274468
Bcas2	27.8621	39.7057	33.275	33.6142	32.0172	29.7623	29.9127	30.5641	0.0976048
Pdpk1	11.6974	5.85489	9.95792	9.17006	10.2246	6.8285	7.47151	8.17487	0.10382
Smarca4	4.09178	3.45757	3.04228	3.53054	4.3757	2.25135	2.73378	3.12028	0.200146
Cdc20	248.67	272.39	258.544	259.868	270.56	269.925	240.941	260.475	0.0274499
Ggn	0.190096	0.189082	0.0653368	0.148172	0.455065	0.0591098	0	0.171392	1.14978
KO vs. AOA
Gene	KO1	KO2	KO3	mean of KO	AOA1	AOA2	AOA3	mean of AOA	log2fc
Mlh3	0	0	0	0	1.12509	0.134987	0	0.420026	4.71178
Camkk2	0.00309037	0	0.0119128	0.00500106	0.51732	0.235321	0.207794	0.320145	5.65712
Nlrp5	121.219	156.25	118.677	132.049	45.1937	69.2305	101.681	72.0351	0.987582
Mos	4.59252	1.97808	3.59029	3.38696	9.62721	9.27575	9.40728	9.43675	1.50788
Tle6	112.487	80.0483	64.4015	85.6456	78.6579	95.2313	97.6503	90.5132	0.064026
Ooep	45.756	96.2323	78.314	73.4341	149.156	142.161	90.2559	127.191	0.776543
Khdc3	7.90433	11.4901	12.2878	10.5607	10.3717	20.9202	16.8625	16.0515	0.523576
Prkcg	0	0	0.340001	0.113334	0	0	0	0	1.9359
Prkcb	0	0.0759629	0.234001	0.103321	1.50127	0.181678	0.755645	0.812863	3.9959
Rad21	5.37706	5.44494	7.16795	5.99665	28.6534	4.26867	3.59702	12.173	0.308648
Npm2	126.261	189.711	147.75	154.574	274.769	297.703	188.575	253.682	0.660328
Ube2a	24.3827	44.6763	54.2877	41.1156	23.3639	41.1235	44.8725	36.4533	0.199061
Dppa3	3401.99	3280.02	3233.71	3305.24	5005.56	4626.13	3403.9	4345.2	0.328271
Hoxa10	0	0	0	0	0	0	0.553265	0.184422	2.11027
Tgfb1	0	0.00782209	0	0.00260736	0	0	0	0	2.68483
Rad51	33.301	41.7436	44.3233	39.7893	19.2485	36.6438	40.311	32.0678	0.419101
Zfp36l2	0.729699	0.409824	0.424051	0.521191	0.806891	1.13833	0.879911	0.941711	0.832123
Ccnt2	9.48202	7.39385	7.57415	8.15001	8.04238	5.50631	7.90095	7.14988	0.24784
Padi6	162.267	225.469	184.571	190.769	154.46	191.948	222.635	189.681	0.0584218
Chaf1a	6.55292	9.21719	9.73792	8.50268	8.59143	5.11427	7.2219	6.97587	0.34398
Pabpn1l	63.1282	203.7	180.432	149.087	240.343	297.652	196.066	244.687	0.817586
Zar1	290.253	82.7889	131.713	168.252	315.068	224.643	195.228	244.98	0.661176
Nlrp2	13.396	12.7111	14.5678	13.5583	9.61243	6.41063	10.9798	9.00096	0.671762
Prmt5	8.55196	9.41064	11.1845	9.71571	0.854033	4.33149	8.59021	4.59191	1.65034
Hsf1	37.5405	28.9584	36.9518	34.4836	36.0332	33.7843	31.4123	33.7433	0.0709776
Kpna6	3.70801	5.52963	5.45529	4.89765	5.66098	4.20242	5.98112	5.28151	0.067977
Bcas2	32.0172	29.7623	29.9127	30.5641	32.4807	35.098	31.2798	32.9528	0.0599966
Pdpk1	10.2246	6.8285	7.47151	8.17487	10.3095	5.7117	9.69301	8.57142	0.0037644
Smarca4	4.3757	2.25135	2.73378	3.12028	2.78366	3.11968	4.69133	3.53156	0.151165
Cdc20	270.56	269.925	240.941	260.475	175.128	323.674	263.032	253.944	0.127132
Ggn	0.455065	0.0591098	0	0.171392	0	0.0483699	0	0.0161233	2.0492
WT vs. AOA
Gene	WT1	WT2	WT3	mean of WT	AOA1	AOA2	AOA3	mean of AOA	log2fc
Mlh3	0.113151	0.280416	0.274562	0.22271	1.12509	0.134987	0	0.420026	1.44204
Camkk2	0.311359	0.0435447	0.341712	0.232205	0.51732	0.235321	0.207794	0.320145	0.764629
Nlrp5	70.686	67.1681	100.512	79.4554	45.1937	69.2305	101.681	72.0351	0.217103
Mos	11.6627	14.8602	7.8367	11.4532	9.62721	9.27575	9.40728	9.43675	0.252815
Tle6	183.802	115.316	117.43	138.849	78.6579	95.2313	97.6503	90.5132	0.61122
Ooep	98.0876	151.421	100.774	116.761	149.156	142.161	90.2559	127.191	0.0959047
Khdc3	18.1376	18.7073	15.3506	17.3985	10.3717	20.9202	16.8625	16.0515	0.191303
Prkcg	0	0	0	0	0	0	0	0	0
Prkcb	0.371323	0.282272	0.235338	0.296311	1.50127	0.181678	0.755645	0.812863	2.96873
Rad21	4.52666	1.8587	4.15466	3.51334	28.6534	4.26867	3.59702	12.173	1.19382
Npm2	152.666	291.666	192.627	212.319	274.769	297.703	188.575	253.682	0.259895
Ube2a	12.9667	31.7628	37.2515	27.327	23.3639	41.1235	44.8725	36.4533	0.474367
Dppa3	3445.78	4742.52	3653.06	3947.12	5005.56	4626.13	3403.9	4345.2	0.111329
Hoxa10	0	0	0.179161	0.0597205	0	0	0.553265	0.184422	0.521463
Tgfb1	0	0	0	0	0	0	0	0	0.481744
Rad51	28.2415	32.1473	41.127	33.8386	19.2485	36.6438	40.311	32.0678	0.153171
Zfp36l2	0.500017	1.70531	0.925702	1.04368	0.806891	1.13833	0.879911	0.941711	0.0103691
Ccnt2	6.99094	5.21393	7.75816	6.65435	8.04238	5.50631	7.90095	7.14988	0.0800481
Padi6	249.151	195.517	216.712	220.46	154.46	191.948	222.635	189.681	0.248085
Chaf1a	6.52803	6.94727	8.10164	7.19231	8.59143	5.11427	7.2219	6.97587	0.0926381
Pabpn1l	208.61	273.959	181.499	221.356	240.343	297.652	196.066	244.687	0.12273
Zar1	469.316	276.922	171.734	305.991	315.068	224.643	195.228	244.98	0.252904
Nlrp2	13.1111	11.0295	10.6381	11.5929	9.61243	6.41063	10.9798	9.00096	0.417175
Prmt5	10.914	7.15788	6.40692	8.15961	0.854033	4.33149	8.59021	4.59191	1.34327
Hsf1	32.8711	29.6079	33.1993	31.8927	36.0332	33.7843	31.4123	33.7433	0.058847
Kpna6	2.68394	4.20819	5.88954	4.26056	5.66098	4.20242	5.98112	5.28151	0.342445
Bcas2	27.8621	39.7057	33.275	33.6142	32.4807	35.098	31.2798	32.9528	0.0376082
Pdpk1	11.6974	5.85489	9.95792	9.17006	10.3095	5.7117	9.69301	8.57142	0.107584
Smarca4	4.09178	3.45757	3.04228	3.53054	2.78366	3.11968	4.69133	3.53156	0.0489813
Cdc20	248.67	272.39	258.544	259.868	175.128	323.674	263.032	253.944	0.0996821
Ggn	0.190096	0.189082	0.0653368	0.148172	0	0.0483699	0	0.0161233	3.19899

[truncated: 9 more sheets: Figure  7A, Figure  7B, Figure  7D, supplementary figure S5B, supplementary figure S10C, supplementary figure S10D, supplementary figure S11, supplementary figure S12B, supplementary figure S12C]
